# Supplementary material for: Contrasted evolutionary constraints on secreted and non-secreted proteomes of selected Actinobacteria
Source: BMC Genomics. 2013 Jul 13;14:474. doi: 10.1186/1471-2164-14-474 (PMC3729583; doi:10.1186/1471-2164-14-474)
Supplement: Additional file 1: Table S1 — Signal peptide bearing genes belonging to the core genome of Frankia, Mycobacterium and Streptomyces. The COG category to which these belong was obtained from the IMGer site (https://img.jgi.doe.gov/cgi-bin/er/main.cgi). [file 1471-2164-14-474-S1.xls]

## Sheet: ACN14a
Table S1 :Secretory protein genes of Frankia ACN14a belonging to core genome
Frankia ACN14a (Locus Tag)	Gene Bank AccessionNo.	Annotation	AA Seq Length	COG	ortholog in Frankia Dg	ortholog in Frankia CcI3	ortholog in Frankia Ean1pec	ortholog in Frankia Eul1c
FRAAL0036	YP_710334	integral membrane protein	500	-	FsymDg_4492	Francci3_0035	Franean1_7297	FraEuI1c_7146
FRAAL0044	YP_710342	hypothetical protein	232	-	FsymDg_4486	Francci3_0040	Franean1_7291	FraEuI1c_7140
FRAAL0066	YP_710365	acyl-CoA dehydrogenase	667	I	FsymDg_4474	Francci3_0053	Franean1_3018	FraEuI1c_7128
FRAAL0094	YP_710392	serine protease, heat shock protein	372	O	FsymDg_4452	Francci3_0069	Franean1_7239	FraEuI1c_7103
FRAAL0103	YP_710400	hypothetical protein/Putative peptidoglycan L,D-transpeptidase YkuD	255	S	FsymDg_0248	Francci3_0076	Franean1_7232	FraEuI1c_7098
FRAAL0338	YP_710625	ABC transporter oligopeptide permease	325	EP	FsymDg_2624	Francci3_2116	Franean1_3478	FraEuI1c_3095
FRAAL0339	YP_710626	ABC transporter oligopeptide binding protein	554	E	FsymDg_2469	Francci3_2115	Franean1_3479	FraEuI1c_3094
FRAAL0362	YP_710650	integral membrane protein/ Serine threonine phosphatase	373	TK	FsymDg_4193	Francci3_0174	Franean1_6901	FraEuI1c_7016
FRAAL0587	YP_710868	alkanesulfonate ABC transporter permease	267	P	FsymDg_0263	Francci3_0250	Franean1_0722	FraEuI1c_3791
FRAAL0672	YP_710952	two-component system sensor kinase PhoR	510	T	FsymDg_0578	Francci3_0309	Franean1_6508	FraEuI1c_3866
FRAAL0946	YP_711208	hypothetical protein	120	R	FsymDg_4085	Francci3_0454	Franean1_6166	FraEuI1c_6350
FRAAL0948	YP_711210	hypothetical protein/fatty acid-binding protein	147	-	FsymDg_4083	Francci3_0452	Franean1_6164	FraEuI1c_6343
FRAAL0949	YP_711211	hypothetical protein	164	-	FsymDg_4082	Francci3_0455	Franean1_6163	FraEuI1c_6342
FRAAL0951	YP_711213	hypothetical protein	287	-	FsymDg_4080	Francci3_0457	Franean1_6161	FraEuI1c_6340
FRAAL0960	YP_711222	sugar transporter sugar binding protein	452	G	FsymDg_4074	Francci3_0464	Franean1_6153	FraEuI1c_6332
FRAAL1053	YP_711314	heat shock protein HtpX	290	O	FsymDg_3988	Francci3_0557	Franean1_6075	FraEuI1c_6254
FRAAL1184	YP_711439	integral membrane protein	84	-	FsymDg_0924	Francci3_0675	Franean1_5955	FraEuI1c_6145
FRAAL1229	YP_711482	membrane-bound protein	507	K	FsymDg_1037	Francci3_0712	Franean1_5902	FraEuI1c_6108
FRAAL1300	YP_711551	integral membrane protein	253	-	FsymDg_1102	Francci3_0761	Franean1_5844	FraEuI1c_6048
FRAAL1350	YP_711600	hypothetical protein, Putative secreted ATPase	372	-	FsymDg_1131	Francci3_0789	Franean1_5799	FraEuI1c_6021
FRAAL1474	YP_711721	hydrolase	460	FR	FsymDg_1220	Francci3_0845	Franean1_5674	FraEuI1c_5874
FRAAL1482	YP_711729	Leu/Ile/Val/Thr-binding protein	449	E	FsymDg_1225	Francci3_0852	Franean1_5667	FraEuI1c_5865
FRAAL1490	YP_711736	Secreted UDP-galactose 4-epimerase	331	M	FsymDg_1231	Francci3_0857	Franean1_5661	FraEuI1c_5860
FRAAL1552	YP_711798	hydrolase	300	I	FsymDg_1321	Francci3_0929	Franean1_5612	FraEuI1c_1217
FRAAL1741	YP_711980	ABC transporter ATP-binding protein	1328	V	FsymDg_1784	Francci3_1034	Franean1_0377	FraEuI1c_4718
FRAAL1746	YP_711985	secreted deacetylase	233	G	FsymDg_1442	Francci3_1037	Franean1_5514	FraEuI1c_3800
FRAAL1851	YP_712086	two-component system sensor	529	T	FsymDg_1489	Francci3_1156	Franean1_5310	FraEuI1c_5132
FRAAL1853	YP_712088	hypothetical protein	107	-	FsymDg_1491	Francci3_1158	Franean1_5308	FraEuI1c_5130
FRAAL1983	YP_712215	3-hydroxybutyryl-CoA dehydrogenase	319	I	FsymDg_2131	Francci3_1550	Franean1_2189	FraEuI1c_2088
FRAAL2213	YP_712441	ABC transporter integral membrane transport protein	259	V	FsymDg_3043	Francci3_1430	Franean1_5082	FraEuI1c_2392
FRAAL2243	YP_712469	hydrolase	205	R	FsymDg_1786	Francci3_1448	Franean1_5067	FraEuI1c_2921
FRAAL2861	YP_713073	hydrolase	343	R	FsymDg_2281	Francci3_2637	Franean1_4889	FraEuI1c_3762
FRAAL2863	YP_713075	ABC transport system integral membrane protein	843	M	FsymDg_2233	Francci3_2636	Franean1_4888	FraEuI1c_3760
FRAAL2879	YP_713091	peptidyl-prolyl cis-trans isomerase	209	O	FsymDg_2219	Francci3_2611	Franean1_4873	FraEuI1c_3745
FRAAL2883	YP_713095	Sec-independent twin-arginine translocase system protein	90	U	FsymDg_2211	Francci3_2607	Franean1_4869	FraEuI1c_3742
FRAAL3820	YP_714023	transmembrane sensory transduction histidine kinase for metal resistance	519	T	FsymDg_1569	Francci3_2400	Franean1_3858	FraEuI1c_3974
FRAAL3862	YP_714063	thiosulfate sulfurtransferase	642	P	FsymDg_1738	Francci3_2415	Franean1_2019	FraEuI1c_4735
FRAAL4505	YP_714692	hypothetical protein	384	M	FsymDg_3016	Francci3_1913	Franean1_2246	FraEuI1c_4798
FRAAL4526	YP_714713	hypothetical protein	120	-	FsymDg_1761	Francci3_1890	Franean1_2222	FraEuI1c_4816
FRAAL4539	YP_714726	ABC transporter permease/ATPase	618	V	FsymDg_1751	Francci3_1676	Franean1_2209	FraEuI1c_4835
FRAAL4578	YP_714763	6-phosphogluconolactonase	266	G	FsymDg_1704	Francci3_1645	Franean1_2071	FraEuI1c_4867
FRAAL4583	YP_714768	ABC transporter permease	582	E	FsymDg_1702	Francci3_1641	Franean1_2067	FraEuI1c_4870
FRAAL4584	YP_714769	preprotein translocase subunit SecG	76	U	FsymDg_1701	Francci3_1640	Franean1_2066	FraEuI1c_4871
FRAAL4919	YP_715102	ABC transporter ATP-binding protein	665	V	FsymDg_2397	Francci3_2983	Franean1_4953	FraEuI1c_0241
FRAAL5123	YP_715301	cytochrome c oxidase subunit II	272	C	FsymDg_3190	Francci3_3117	Franean1_1801	FraEuI1c_1787
FRAAL5177	YP_715352	Secreted conserved protein of unknown function; putative PKD domains	291	R	FsymDg_3247	Francci3_3155	Franean1_1756	FraEuI1c_1733
FRAAL5220	YP_715388	bifunctional 3,4-dihydroxy-2-butanone 4-phosphate synthase/GTP cyclohydrolase II protein	516	H	FsymDg_3298	Francci3_3186	Franean1_1724	FraEuI1c_1697
FRAAL5253	YP_715418	Secreted conserved protein of unknown function	128	-	FsymDg_3332	Francci3_3215	Franean1_1693	FraEuI1c_1663
FRAAL5660	YP_715814	tyrosine-protein kinase	697	D	FsymDg_3563	Francci3_3472	Franean1_1272	FraEuI1c_5798
FRAAL5665	YP_715819	secreted transglycosylase	170	M	FsymDg_3566	Francci3_3478	Franean1_1267	FraEuI1c_1190
FRAAL5832	YP_715983	two-component sensor histidine kinase	526	T	FsymDg_3711	Francci3_3624	Franean1_1110	FraEuI1c_1032
FRAAL5940	YP_716083	ATP synthase I	145	-	FsymDg_3851	Francci3_3715	Franean1_1015	FraEuI1c_0932
FRAAL6029	YP_716167	hypothetical protein/Secreted Trypsin-like serine proteases, with C-terminal protein-binding PDZ domain	346	T	FsymDg_0935	Francci3_3783	Franean1_0943	FraEuI1c_0775
FRAAL6146	YP_716284	hypothetical protein	182	-	FsymDg_0805	Francci3_3877	Franean1_0848	FraEuI1c_0695
FRAAL6206	YP_716344	hypothetical protein/Membrane channel-forming cytolysin	204	R	FsymDg_0784	Francci3_3898	Franean1_0832	FraEuI1c_0674
FRAAL6232	YP_716370	hypothetical protein/Septum formation initiator	124	D	FsymDg_0756	Francci3_3922	Franean1_0808	FraEuI1c_0653
FRAAL6237	YP_716375	transcription-repair coupling factor	1246	LK	FsymDg_0750	Francci3_3926	Franean1_0803	FraEuI1c_0645
FRAAL6297	YP_716433	signal peptide, ATP-dependent Zn protease	253	S	FsymDg_0721	Francci3_3974	Franean1_0736	FraEuI1c_0606
FRAAL6515	YP_716644	membrane-bound lytic murein transglycosylase E	132	-	FsymDg_3503	Francci3_4245	Franean1_6585	FraEuI1c_3033
FRAAL6527	YP_716656	lipoprotein	266	S	FsymDg_4283	Francci3_4257	Franean1_0360	FraEuI1c_0378
FRAAL6530	YP_716659	A/G-specific adenine glycosylase	330	L	FsymDg_4286	Francci3_4260	Franean1_0357	FraEuI1c_0375
FRAAL6544	YP_716673	signal peptide, Metallophosphoesterase	290	R	FsymDg_4326	Francci3_4275	Franean1_0339	FraEuI1c_0348
FRAAL6552	YP_716681	translation initiation inhibitor	162	J	FsymDg_4319	Francci3_4282	Franean1_0332	FraEuI1c_0341
FRAAL6561	YP_716690	Serine proteinase	394	O	FsymDg_4311	Francci3_4292	Franean1_0323	FraEuI1c_0332
FRAAL6585	YP_716712	penicillin-binding protein 6	493	M	FsymDg_0677	Francci3_4311	Franean1_0301	FraEuI1c_0309
FRAAL6657	YP_716785	N-acetylmuramoyl-L-alanine amidase	233	M	FsymDg_0608	Francci3_4365	Franean1_0215	FraEuI1c_0203
FRAAL6658	YP_716786	hypothetical protein, putative N-acetylmuramoyl-L-alanine amidase (Autolysin)	212	-	FsymDg_0607	Francci3_4366	Franean1_0213	FraEuI1c_0202
FRAAL6696	YP_716823	hypothetical protein	215	S	FsymDg_4428	Francci3_4393	Franean1_0180	FraEuI1c_0141
FRAAL6872	YP_716999	thioredoxin reductase	326	O	FsymDg_4541	Francci3_4536	Franean1_7328	FraEuI1c_7193

## Sheet: CCI3
Table S1 :Secretory protein genes of Frankia CcI3 belonging to core genome
Frankia CcI3(Locus Tag)	Gene Bank AccessionNo.	Annotation	AA Seq Length	COG	ortholog in Frankia ACN14a	ortholog in Frankia Dg	ortholog in Frankia Ean1pec	ortholog in Frankia Eul1c
Francci3_0072	YP_479195	Poly(3-hydroxybutyrate) depolymerase-like protein	392	Q	FRAAL0098	FsymDg_0243	Franean1_7236	FraEuI1c_7100
Francci3_0309	YP_479425	periplasmic sensor signal transduction histidine kinase	474	T	FRAAL0672	FsymDg_0578	Franean1_6508	FraEuI1c_3866
Francci3_0341	YP_479457	extracellular ligand-binding receptor	389	E	FRAAL0725	FsymDg_1406	Franean1_6474	FraEuI1c_6772
Francci3_0448	YP_479563	hypothetical protein	139	-	FRAAL0942	FsymDg_4089	Franean1_6170	FraEuI1c_6346
Francci3_0464	YP_479579	extracellular solute-binding protein	452	G	FRAAL0960	FsymDg_4074	Franean1_6153	FraEuI1c_6332
Francci3_0467	YP_479582	glycine cleavage T protein (aminomethyl transferase)	385	R	FRAAL0963	FsymDg_4072	Franean1_6150	FraEuI1c_6329
Francci3_0479	YP_479594	NAD-dependent epimerase/dehydratase	354	M G	FRAAL0977	FsymDg_4059	Franean1_6137	FraEuI1c_6317
Francci3_0485	YP_479600	glutamyl-tRNA reductase	473	H	FRAAL0983	FsymDg_4050	Franean1_6131	FraEuI1c_6312
Francci3_0510	YP_479623	secreted protein	209	O C	FRAAL1001	FsymDg_4034	Franean1_6120	FraEuI1c_6300
Francci3_0538	YP_479651	NADH dehydrogenase subunit A	120	C	FRAAL1032	FsymDg_4007	Franean1_6094	FraEuI1c_6274
Francci3_0557	YP_479670	heat shock protein HtpX	290	O	FRAAL1053	FsymDg_3988	Franean1_6075	FraEuI1c_6254
Francci3_0602	YP_479715	preprotein translocase subunit SecY	430	U	FRAAL1101	FsymDg_3941	Franean1_6029	FraEuI1c_6207
Francci3_0711	YP_479824	cell envelope-related transcriptional attenuator	526	K	FRAAL1225	FsymDg_1036	Franean1_5903	FraEuI1c_4927
Francci3_0772	YP_479885	hypothetical protein	257	-	FRAAL1311	FsymDg_1113	Franean1_5833	FraEuI1c_6037
Francci3_0776	YP_479889	hypothetical protein	169	-	FRAAL1316	FsymDg_1117	Franean1_5829	FraEuI1c_6033
Francci3_0784	YP_479897	hypothetical protein	202	-	FRAAL1324	FsymDg_1125	Franean1_5821	FraEuI1c_6025
Francci3_0788	YP_479901	hypothetical protein	237	-	FRAAL1349	FsymDg_1128	Franean1_5800	FraEuI1c_6022
Francci3_0802	YP_479915	hypothetical protein	477	-	FRAAL1364	FsymDg_4332	Franean1_5789	FraEuI1c_6012
Francci3_0852	YP_479965	hypothetical protein	451	E	FRAAL1482	FsymDg_1225	Franean1_5667	FraEuI1c_5865
Francci3_0930	YP_480043	glycosyl transferase	396	G C	FRAAL1553	FsymDg_1322	Franean1_5611	FraEuI1c_1218
Francci3_1161	YP_480269	hypothetical protein	415	R	FRAAL1860	FsymDg_1498	Franean1_5305	FraEuI1c_5125
Francci3_1214	YP_480321	peptidoglycan glycosyltransferase	729	M	FRAAL1919	FsymDg_1527	Franean1_5266	FraEuI1c_1960
Francci3_1357	YP_480463	cell wall hydrolase/autolysin	286	M	FRAAL2125	FsymDg_2566	Franean1_5160	FraEuI1c_2316
Francci3_1359	YP_480465	sporulation and cell division protein SsgA	143	-	FRAAL2127	FsymDg_2563	Franean1_5158	FraEuI1c_2318
Francci3_1410	YP_480516	UDP-N-acetylmuramoylalanyl-D-glutamate--2, 6-diaminopimelate ligase	544	M	FRAAL2191	FsymDg_3116	Franean1_5103	FraEuI1c_2369
Francci3_1637	YP_480742	glyceraldehyde-3-phosphate dehydrogenase	335	G	FRAAL4588	FsymDg_1697	Franean1_2063	FraEuI1c_4879
Francci3_1640	YP_480745	preprotein translocase subunit SecG	76	-	FRAAL4584	FsymDg_1701	Franean1_2066	FraEuI1c_4871
Francci3_1913	YP_481018	OmpA/MotB	363	M	FRAAL4505	FsymDg_3016	Franean1_2246	FraEuI1c_4798
Francci3_2021	YP_481124	hypothetical protein	289	V	FRAAL4460	FsymDg_3428	Franean1_6250	FraEuI1c_0466
Francci3_2405	YP_481501	molybdenum ABC transporter periplasmic substrate-binding protein	270	P	FRAAL3835	FsymDg_1458	Franean1_2274	FraEuI1c_7020
Francci3_2611	YP_481702	peptidylprolyl isomerase, FKBP-type	235	O	FRAAL2879	FsymDg_2219	Franean1_4873	FraEuI1c_3745
Francci3_2636	YP_481727	hypothetical protein	843	Q	FRAAL2863	FsymDg_2233	Franean1_4888	FraEuI1c_3760
Francci3_2640	YP_481731	hypothetical protein	280	R	FRAAL2860	FsymDg_2274	Franean1_4890	FraEuI1c_3761
Francci3_2648	YP_481739	hypothetical protein	518	-	FRAAL2850	FsymDg_2266	Franean1_4897	FraEuI1c_3769
Francci3_2651	YP_481742	hypothetical protein	400	-	FRAAL2847	FsymDg_2263	Franean1_4900	FraEuI1c_3771
Francci3_2745	YP_481834	hypothetical protein	643	S	FRAAL4235	FsymDg_3493	Franean1_1547	FraEuI1c_4046
Francci3_2782	YP_481870	hypothetical protein	181	-	FRAAL4277	FsymDg_2398	Franean1_2506	FraEuI1c_0599
Francci3_2797	YP_481884	UDP pyrophosphate phosphatase	292	V	FRAAL4312	FsymDg_2269	Franean1_2469	FraEuI1c_2690
Francci3_2988	YP_482074	peptidoglycan binding domain-containing protein	249	M	FRAAL4924	FsymDg_2437	Franean1_2508	FraEuI1c_6704
Francci3_2999	YP_482085	hypothetical protein	503	R	FRAAL4939	FsymDg_1445	Franean1_1954	FraEuI1c_4936
Francci3_3163	YP_482249	HAD family hydrolase	449	G	FRAAL5187	FsymDg_3257	Franean1_1749	FraEuI1c_1725
Francci3_3215	YP_482301	secreted protein	118	-	FRAAL5253	FsymDg_3332	Franean1_1693	FraEuI1c_1663
Francci3_3488	YP_482570	hypothetical protein	239	-	FRAAL5676	FsymDg_3577	Franean1_1257	FraEuI1c_1180
Francci3_3520	YP_482602	extracellular solute-binding protein	296	E T	FRAAL5714	FsymDg_4249	Franean1_1224	FraEuI1c_4295
Francci3_3596	YP_482677	signal recognition particle-docking protein FtsY	414	U	FRAAL5795	FsymDg_3678	Franean1_1146	FraEuI1c_1065
Francci3_3630	YP_482711	signal-transduction protein	122	T	FRAAL5840	FsymDg_3752	Franean1_1100	FraEuI1c_1025
Francci3_3641	YP_482722	penicillin-binding protein, transpeptidase	563	M	FRAAL5852	FsymDg_3767	Franean1_1089	FraEuI1c_1014
Francci3_3681	YP_482762	glycogen branching protein	812	G	FRAAL5902	FsymDg_3817	Franean1_1049	FraEuI1c_0965
Francci3_3700	YP_482781	UDP-N-acetylglucosamine 1-carboxyvinyltransferase	419	M	FRAAL5925	FsymDg_3840	Franean1_1030	FraEuI1c_0949
Francci3_3715	YP_482796	hypothetical protein	144	-	FRAAL5940	FsymDg_3851	Franean1_1015	FraEuI1c_0932
Francci3_3716	YP_482797	glycosyl transferase	369	M	FRAAL5941	FsymDg_3852	Franean1_1014	FraEuI1c_0931
Francci3_3783	YP_482863	PDZ/DHR/GLGF	345	T	FRAAL6029	FsymDg_0935	Franean1_0943	FraEuI1c_0775
Francci3_3871	YP_482950	GTP-dependent nucleic acid-binding protein EngD	358	J	FRAAL6139	FsymDg_0828	Franean1_0857	FraEuI1c_0701
Francci3_3922	YP_483001	septum formation initiator	124	D	FRAAL6232	FsymDg_0756	Franean1_0808	FraEuI1c_0653
Francci3_4040	YP_483119	UDP-glucose pyrophosphorylase	348	M	FRAAL6397	FsymDg_4131	Franean1_0688	FraEuI1c_0541
Francci3_4175	YP_483252	nuclear export factor GLE1	237	S	FRAAL0091	FsymDg_4457	Franean1_7242	FraEuI1c_7108
Francci3_4245	YP_483320	transglycosylase-like protein	126	-	FRAAL6515	FsymDg_3503	Franean1_6585	FraEuI1c_3033
Francci3_4257	YP_483332	hypothetical protein	249	S	FRAAL6527	FsymDg_4283	Franean1_0360	FraEuI1c_0378
Francci3_4265	YP_483340	periplasmic phosphate binding protein	369	P	FRAAL6535	FsymDg_4100	Franean1_0352	FraEuI1c_0365
Francci3_4311	YP_483386	D-alanyl-D-alanine carboxypeptidase/D-alanyl-D-alanine-endopeptidase	483	M	FRAAL6585	FsymDg_0677	Franean1_0301	FraEuI1c_0309
Francci3_4365	YP_483440	transglycosylase-like protein	225	-	FRAAL6657	FsymDg_0608	Franean1_0215	FraEuI1c_0203
Francci3_4366	YP_483441	transglycosylase-like protein	239	-	FRAAL6658	FsymDg_0607	Franean1_0213	FraEuI1c_0202
Francci3_4367	YP_483442	hypothetical protein	154	-	FRAAL6659	FsymDg_0606	Franean1_0212	FraEuI1c_0201
Francci3_4387	YP_483462	hypothetical protein	549	-	FRAAL6690	FsymDg_4423	Franean1_0186	FraEuI1c_0148
Francci3_4393	YP_483468	hypothetical protein	221	-	FRAAL6696	FsymDg_4428	Franean1_0180	FraEuI1c_0141
Francci3_4413	YP_483488	hypothetical protein	390	-	FRAAL6720	FsymDg_0146	Franean1_0161	FraEuI1c_0107
Francci3_4422	YP_483497	hypothetical protein	281	R	FRAAL6735	FsymDg_0159	Franean1_0151	FraEuI1c_0098
Francci3_4424	YP_483499	hypothetical protein	252	-	FRAAL6747	FsymDg_0165	Franean1_0142	FraEuI1c_0090
Francci3_4434	YP_483509	peptidoglycan glycosyltransferase	480	M	FRAAL6753	FsymDg_0176	Franean1_0136	FraEuI1c_0085
Francci3_4510	YP_483585	hypothetical protein	263	-	FRAAL6839	FsymDg_4500	Franean1_7299	FraEuI1c_7151
Francci3_4512	YP_483587	hypothetical protein	487	S	FRAAL6841	FsymDg_4502	Franean1_7301	FraEuI1c_7153
Francci3_4524	YP_483599	hypothetical protein	385	S	FRAAL6855	FsymDg_4526	Franean1_7313	FraEuI1c_7168

## Sheet: EAN1pec
Table S1 :Secretory protein genes of Frankia EAN1pec belonging to core genome
Frankia Ean1pec(Locus Tag)	Gene Bank AccessionNo.	Annotation	AA Seq Length	COG	ortholog in Frankia Eul1c	ortholog in Frankia ACN14a	ortholog in Frankia Dg	ortholog in Frankia CcI3
Franean1_0136	YP_001504509	peptidoglycan glycosyltransferase	482	M	FraEuI1c_0085	FRAAL6753	FsymDg_0176	Francci3_4434
Franean1_0188	YP_001504561	protein serine/threonine phosphatase	560	T	FraEuI1c_6207	FRAAL6686	FsymDg_4409	Francci3_4386
Franean1_0202	YP_001504575	phosphoribosylaminoimidazole-succinocarboxamidesynthase	354	F	FraEuI1c_0190	FRAAL6667	FsymDg_4389	Francci3_4373
Franean1_0215	YP_001504588	transglycosylase domain-containing protein	227	M	FraEuI1c_0203	FRAAL0496	FsymDg_0457	Francci3_0219
Franean1_0301	YP_001504673	D-alanyl-D-alanine carboxypeptidase/D-alanyl-D-alanine-endopeptidase	495	M	FraEuI1c_0309	FRAAL0639	FsymDg_4349	Francci3_0284
Franean1_0318	YP_001504690	type II secretion system protein E	514	U	FraEuI1c_0328	FRAAL6566	FsymDg_4306	Francci3_4297
Franean1_0327	YP_001504699	hypothetical protein	78	-	FraEuI1c_0336	FRAAL0751	FsymDg_2139	Francci3_0358
Franean1_0352	YP_001504724	phosphate ABC transporter periplasmic phosphate-binding protein	374	P	FraEuI1c_0365	FRAAL6535	FsymDg_4100	Francci3_4265
Franean1_0353	YP_001504725	phosphate ABC transporter permease	383	P	FraEuI1c_0366	FRAAL6534	FsymDg_4099	Francci3_4264
Franean1_0600	YP_001504965	potassium-transporting ATPase subunit A	569	P	FraEuI1c_3046	FRAAL5302	FsymDg_2987	Francci3_3287
Franean1_0602	YP_001504967	K transporting ATPase KdpC subunit	302	P	FraEuI1c_3048	FRAAL0974	FsymDg_4061	Francci3_0476
Franean1_0808	YP_001505172	septum formation initiator	134	D	FraEuI1c_0653	FRAAL1040	FsymDg_3999	Francci3_0546
Franean1_0943	YP_001505305	peptidase S16 lon domain-containing protein	348	T	FraEuI1c_0775	FRAAL1140	FsymDg_3908	Francci3_0637
Franean1_0943	YP_001505305	peptidase S16 lon domain-containing protein	348	T	FraEuI1c_0775	FRAAL6029	FsymDg_0935	Francci3_3783
Franean1_1242	YP_001505602	ABC transporter-like protein	306	P	FraEuI1c_1168	FRAAL5692	FsymDg_3593	Francci3_3500
Franean1_1267	YP_001505627	lytic transglycosylase	176	M	FraEuI1c_1190	FRAAL1931	FsymDg_1539	Francci3_1227
Franean1_1693	YP_001506037	hypothetical protein	116	-	FraEuI1c_1663	FRAAL2010	FsymDg_1621	Francci3_1268
Franean1_1756	YP_001506100	hypothetical protein	298	R	FraEuI1c_1733	FRAAL2139	FsymDg_2551	Francci3_1369
Franean1_1934	YP_001506277	prolipoprotein diacylglyceryl transferase	387	M	FraEuI1c_4871	FRAAL4966	FsymDg_2815	Francci3_3014
Franean1_2036	YP_001506379	extracellular ligand-binding receptor	516	E	FraEuI1c_4924	FRAAL2853	FsymDg_2268	Francci3_2646
Franean1_2039	YP_001506382	inner-membrane translocator	478	E	FraEuI1c_6770	FRAAL0727	FsymDg_1408	Francci3_0343
Franean1_2066	YP_001506409	preprotein translocase subunit SecG	76	U	FraEuI1c_4871	FRAAL2879	FsymDg_2219	Francci3_2611
Franean1_2067	YP_001506410	extracellular solute-binding protein	600	E	FraEuI1c_4870	FRAAL2883	FsymDg_2211	Francci3_2607
Franean1_2092	YP_001506435	glucose-1-phosphate adenylyltransferase	413	G	FraEuI1c_4845	FRAAL4553	FsymDg_0479	Francci3_1667
Franean1_2274	YP_001506615	molybdenum ABC transporter periplasmic molybdate-binding protein	274	P	FraEuI1c_7020	FRAAL4415	FsymDg_2930	Francci3_2874
Franean1_2384	YP_001506722	integral membrane sensor signal transduction histidine kinase	1132	T	FraEuI1c_4762	FRAAL4397	FsymDg_0502	Francci3_2860
Franean1_2506	YP_001506844	hypothetical protein	200	-	FraEuI1c_0599	FRAAL4549	FsymDg_1729	Francci3_1669
Franean1_2508	YP_001506846	peptidoglycan binding domain-containing protein	200	-	FraEuI1c_6704	FRAAL4553	FsymDg_0479	Francci3_1667
Franean1_2508	YP_001506846	peptidoglycan binding domain-containing protein	256	M	FraEuI1c_6704	FRAAL4924	FsymDg_2437	Francci3_2988
Franean1_3477	YP_001507785	binding-protein-dependent transport systems inner membrane component	287	EP	FraEuI1c_3096	FRAAL4562	FsymDg_1715	Francci3_1661
Franean1_3478	YP_001507786	binding-protein-dependent transport systems inner membrane component	316	EP	FraEuI1c_3095	FRAAL4563	FsymDg_1714	Francci3_1660
Franean1_3479	YP_001507787	extracellular solute-binding protein	546	E	FraEuI1c_3094	FRAAL4564	FsymDg_1713	Francci3_1659
Franean1_3858	YP_001508156	integral membrane sensor signal transduction histidine kinase	476	T	FraEuI1c_3974	FRAAL4570	FsymDg_1709	Francci3_1653
Franean1_3968	YP_001508264	phosphopantetheine-binding protein	87	IQ	FraEuI1c_2630	FRAAL3185	FsymDg_2912	Francci3_1927
Franean1_4187	YP_001508477	4'-phosphopantetheinyl transferase	306	Q	FraEuI1c_1949	FRAAL4919	FsymDg_2397	Francci3_2983
Franean1_4873	YP_001509144	FKBP-type peptidylprolyl isomerase	210	O	FraEuI1c_3745	FRAAL4972	FsymDg_2820	Francci3_3020
Franean1_4887	YP_001509158	ABC transporter-like protein	455	V	FraEuI1c_3759	FRAAL2864	FsymDg_2232	Francci3_2635
Franean1_5101	YP_001509366	phospho-N-acetylmuramoyl-pentapeptide-transferase	355	M	FraEuI1c_2371	FRAAL2193	FsymDg_3114	Francci3_1412
Franean1_5141	YP_001509405	preprotein translocase subunit SecF	417	U	FraEuI1c_2333	FRAAL2145	FsymDg_2546	Francci3_1374
Franean1_5142	YP_001509406	preprotein translocase subunit SecD	680	U	FraEuI1c_2332	FRAAL2144	FsymDg_2547	Francci3_1373
Franean1_5147	YP_001509411	hypothetical protein	251	S	FraEuI1c_2327	FRAAL2138	FsymDg_2553	Francci3_1368
Franean1_5151	YP_001509415	hypothetical protein	199	S	FraEuI1c_2324	FRAAL2135	FsymDg_2556	Francci3_1365
Franean1_5160	YP_001509424	cell wall hydrolase/autolysin	291	M	FraEuI1c_2316	FRAAL5234	FsymDg_3315	Francci3_3198
Franean1_5162	YP_001509426	isochorismatase hydrolase	203	Q	FraEuI1c_2314	FRAAL2123	FsymDg_2568	Francci3_1355
Franean1_5174	YP_001509438	protoporphyrinogen oxidase	470	H	FraEuI1c_4969	FRAAL2102	FsymDg_1824	Francci3_1335
Franean1_5177	YP_001509441	hypothetical protein	299	-	FraEuI1c_2288	FRAAL2099	FsymDg_1820	Francci3_1332
Franean1_5197	YP_001509461	hypothetical protein	102	-	FraEuI1c_2267	FRAAL2079	FsymDg_1806	Francci3_1317
Franean1_5266	YP_001509530	peptidoglycan glycosyltransferase	764	M	FraEuI1c_1960	FRAAL1919	FsymDg_1527	Francci3_1214
Franean1_5296	YP_001509560	hypothetical protein	261	R	FraEuI1c_5115	FRAAL5699	FsymDg_3598	Francci3_3507
Franean1_5305	YP_001509569	hypothetical protein	464	R	FraEuI1c_5125	FRAAL1860	FsymDg_1498	Francci3_1161
Franean1_5308	YP_001509572	hypothetical protein	151	-	FraEuI1c_5130	FRAAL1853	FsymDg_1491	Francci3_1158
Franean1_5394	YP_001509656	hypothetical protein	343	-	FraEuI1c_2582	FRAAL1807	FsymDg_4263	Francci3_1065
Franean1_5580	YP_001509838	hypothetical protein	454	E	FraEuI1c_2073	FRAAL5613	FsymDg_2661	Francci3_3442
Franean1_5632	YP_001509889	electron transport protein SCO1/SenC	296	R	FraEuI1c_1197	FRAAL5784	FsymDg_3667	Francci3_3585
Franean1_5661	YP_001509918	NAD-dependent epimerase/dehydratase	329	M	FraEuI1c_5860	FRAAL1490	FsymDg_1231	Francci3_0857
Franean1_5667	YP_001509924	putative Leu/Ile/Val/Thr-binding protein	447	E	FraEuI1c_5865	FRAAL5812	FsymDg_3695	Francci3_3608
Franean1_5791	YP_001510043	hypothetical protein	290	D	FraEuI1c_6014	FRAAL5859	FsymDg_3774	Francci3_3647
Franean1_5799	YP_001510051	hypothetical protein	380	-	FraEuI1c_6021	FRAAL1350	FsymDg_1131	Francci3_0789
Franean1_5800	YP_001510052	hypothetical protein	149	-	FraEuI1c_6022	FRAAL1349	FsymDg_1128	Francci3_0788
Franean1_5825	YP_001510077	type II secretion system protein	286	U	FraEuI1c_6029	FRAAL5884	FsymDg_3799	Francci3_3664
Franean1_5829	YP_001510081	hypothetical protein	163	S	FraEuI1c_6033	FRAAL1316	FsymDg_1117	Francci3_0776
Franean1_5844	YP_001510096	hypothetical protein	259	-	FraEuI1c_6048	FRAAL5901	FsymDg_3816	Francci3_3680
Franean1_5891	YP_001510142	ABC transporter-like protein	418	GM	FraEuI1c_6091	FRAAL1238	FsymDg_1052	Francci3_0723
Franean1_5974	YP_001510224	phosphoribosylaminoimidazolecarboxamide formyltransferase/IMP cyclohydrolase	828	F	FraEuI1c_6155	FRAAL1162	FsymDg_3889	Francci3_0657
Franean1_6029	YP_001510279	preprotein translocase subunit SecY	430	U	FraEuI1c_6207	FRAAL6076	FsymDg_0876	Francci3_2168
Franean1_6075	YP_001510325	heat shock protein HtpX	290	O	FraEuI1c_6254	FRAAL6208	FsymDg_0782	Francci3_3900
Franean1_6094	YP_001510344	NADH dehydrogenase subunit A	120	C	FraEuI1c_6274	FRAAL6276	FsymDg_0738	Francci3_3958
Franean1_6137	YP_001510387	NAD-dependent epimerase/dehydratase	346	MG	FraEuI1c_6317	FRAAL0977	FsymDg_4059	Francci3_0479
Franean1_6153	YP_001510403	extracellular solute-binding protein	451	G	FraEuI1c_6332	FRAAL6524	FsymDg_4279	Francci3_4254
Franean1_6205	YP_001510454	NLP/P60 protein	417	M	FraEuI1c_6379	FRAAL6550	FsymDg_4321	Francci3_4280
Franean1_6422	YP_001510665	hypothetical protein	136	S	FraEuI1c_4741	FRAAL6558	FsymDg_4314	Francci3_4289
Franean1_6474	YP_001510717	extracellular ligand-binding receptor	390	E	FraEuI1c_6772	FRAAL6566	FsymDg_4306	Francci3_4297
Franean1_6508	YP_001510751	integral membrane sensor signal transduction histidine kinase	490	T	FraEuI1c_3866	FRAAL0672	FsymDg_0578	Francci3_0309
Franean1_6585	YP_001510828	transglycosylase domain-containing protein	128	-	FraEuI1c_3033	FRAAL6637	FsymDg_0623	Francci3_4351
Franean1_7236	YP_001511461	putative hydrolase/esterase LpqP	405	Q	FraEuI1c_7100	FRAAL6708	FsymDg_0239	Francci3_4405
Franean1_7242	YP_001511467	nuclear export factor GLE1	247	S	FraEuI1c_7108	FRAAL6711	FsymDg_0236	Francci3_4408
Franean1_7286	YP_001511511	glucose-6-phosphate isomerase	570	G	FraEuI1c_7134	FRAAL0052	FsymDg_4480	Francci3_0045
Franean1_7291	YP_001511516	hypothetical protein	239	-	FraEuI1c_7140	FRAAL6754	FsymDg_0177	Francci3_4435
Franean1_7295	YP_001511520	hypothetical protein	262	-	FraEuI1c_7144	FRAAL6756	FsymDg_0179	Francci3_4437

## Sheet: DG
Table S1 :Secretory protein genes of Frankia DG belonging to core genome
Frankia DG(Locus Tag)	Annotation	COG	AA Seq Length	ortholog in Frankia ACN14a	ortholog in Frankia CcI3	ortholog in Frankia Ean1pec	ortholog in Frankia Eul1c
FsymDg_0002	YidC/Oxa1 family membrane protein insertase	U	451	FRAAL6881	Francci3_4545	Franean1_7338	FraEuI1c_7204
FsymDg_0251	citrate (Si)-synthase	C	401	FRAAL0109	Francci3_0081	Franean1_7229	FraEuI1c_7095
FsymDg_0276	hypothetical protein	-	66	FRAAL0131	Francci3_0096	Franean1_7208	FraEuI1c_7082
FsymDg_0609	fructose-bisphosphate aldolase	G	345	FRAAL6655	Francci3_4364	Franean1_0217	FraEuI1c_0204
FsymDg_0617	ATP-dependent chaperone ClpB	O	864	FRAAL6643	Francci3_4356	Franean1_0229	FraEuI1c_0225
FsymDg_0618	MerR family transcriptional regulator	K	174	FRAAL6642	Francci3_4355	Franean1_0230	FraEuI1c_0221
FsymDg_0642	hypothetical protein	-	156	FRAAL6616	Francci3_4339	Franean1_0259	FraEuI1c_0279
FsymDg_0680	winged helix family two component transcriptional regulator	TK	241	FRAAL6583	Francci3_4309	Franean1_0303	FraEuI1c_0312
FsymDg_0717	protein serine/threonine phosphatase	TK	862	FRAAL6415	Francci3_4050	Franean1_0665	FraEuI1c_0526
FsymDg_0755	enolase	G	428	FRAAL6233	Francci3_3923	Franean1_0807	FraEuI1c_0652
FsymDg_0773	transcription elongation factor GreA	K	160	FRAAL6213	Francci3_3904	Franean1_0824	FraEuI1c_0667
FsymDg_0849	DivIVA domain-containing protein	-	157	FRAAL6097	Francci3_3838	Franean1_0878	FraEuI1c_0718
FsymDg_0884	MgtE integral membrane protein	P	468	FRAAL6070	Francci3_3817	Franean1_0901	FraEuI1c_0738
FsymDg_0972	biotin synthase	H	373	FRAAL6003	Francci3_3763	Franean1_0967	FraEuI1c_0800
FsymDg_1058	family 2 glycosyl transferase	M	326	FRAAL1248	Francci3_0730	Franean1_5883	FraEuI1c_6083
FsymDg_1077	LPPG:FO 2-phospho-L-lactate transferase	S	349	FRAAL1260	Francci3_0742	Franean1_5868	FraEuI1c_6071
FsymDg_1115	helix-turn-helix domain-containing protein	K	164	FRAAL1314	Francci3_0774	Franean1_5831	FraEuI1c_6034
FsymDg_1154	FMN-dependent NADH-azoreductase	I	210	FRAAL1130	Francci3_0629	Franean1_6004	FraEuI1c_3643
FsymDg_1293	DSBA oxidoreductase	O	329	FRAAL1524	Francci3_0913	Franean1_5634	FraEuI1c_1195
FsymDg_1294	DoxX family protein	S	189	FRAAL1525	Francci3_0914	Franean1_5633	FraEuI1c_1196
FsymDg_1339	luciferase family oxidoreductase, group 1	C	349	FRAAL0739	Francci3_0352	Franean1_6468	FraEuI1c_6759
FsymDg_1490	4-alpha-glucanotransferase	G	836	FRAAL1852	Francci3_1157	Franean1_5309	FraEuI1c_5131
FsymDg_1492	hypothetical protein	-	138	FRAAL1854	Francci3_1159	Franean1_5307	FraEuI1c_5129
FsymDg_1505	group 1 glycosyl transferase	M	583	FRAAL1870	Francci3_1167	Franean1_5300	FraEuI1c_5120
FsymDg_1517	DEAD/DEAH box helicase	L	833	FRAAL3782	Francci3_2260	Franean1_4192	FraEuI1c_6705
FsymDg_1518	trigger factor Tig	O	490	FRAAL1909	Francci3_1204	Franean1_5275	FraEuI1c_1950
FsymDg_1630	undecaprenyl pyrophosphate synthase	I	267	FRAAL2017	Francci3_1273	Franean1_2119	FraEuI1c_2207
FsymDg_1709	cytochrome oxidase assembly	O	350	FRAAL4570	Francci3_1653	Franean1_2078	FraEuI1c_4860
FsymDg_1713	ArsR family transcriptional regulator	K	278	FRAAL4564	Francci3_1659	Franean1_2084	FraEuI1c_4855
FsymDg_1738	3-mercaptopyruvate sulfurtransferase	P	307	FRAAL3862	Francci3_2415	Franean1_2019	FraEuI1c_4735
FsymDg_1777	group 1 glycosyl transferase	M	413	FRAAL4511	Francci3_1907	Franean1_2239	FraEuI1c_4806
FsymDg_2128	Glyoxalase/bleomycin resistance protein/dioxygenase	E	127	FRAAL2068	Francci3_3977	Franean1_4277	FraEuI1c_5619
FsymDg_2131	3-hydroxybutyryl-CoA dehydrogenase	I	287	FRAAL1983	Francci3_1550	Franean1_2189	FraEuI1c_2088
FsymDg_2164	beta-lactamase-like protein	R	225	FRAAL4596	Francci3_1630	Franean1_2056	FraEuI1c_4891
FsymDg_2165	UvrABC system protein A	L	995	FRAAL4595	Francci3_1631	Franean1_2057	FraEuI1c_4889
FsymDg_2193	cysteine dioxygenase type I	R	192	FRAAL2288	Francci3_1484	Franean1_4981	FraEuI1c_3037
FsymDg_2225	ubiquitin-like protein pup	-	72	FRAAL2871	Francci3_2628	Franean1_4880	FraEuI1c_3752
FsymDg_2233	hypothetical protein	M	846	FRAAL2863	Francci3_2636	Franean1_4888	FraEuI1c_3760
FsymDg_3074	cell division protein FtsZ	D	488	FRAAL2200	Francci3_1418	Franean1_5094	FraEuI1c_2376
FsymDg_3139	thiamine-phosphate pyrophosphorylase	H	251	FRAAL5075	Francci3_3070	Franean1_1842	FraEuI1c_1830
FsymDg_3173	histidine triad (HIT) protein	FGR	137	FRAAL5105	Francci3_3102	Franean1_1815	FraEuI1c_1802
FsymDg_3175	DNA polymerase III subunit epsilon	L	629	FRAAL5108	Francci3_3104	Franean1_1813	FraEuI1c_1800
FsymDg_3186	response regulator receiver	TK	138	FRAAL5119	Francci3_3113	Franean1_1805	FraEuI1c_1794
FsymDg_3228	RDD domain-containing protein	S	218	FRAAL5160	Francci3_3141	Franean1_1771	FraEuI1c_1751
FsymDg_3311	DNA-directed RNA polymerase subunit omega	K	94	FRAAL5229	Francci3_3194	Franean1_1714	FraEuI1c_1686
FsymDg_3314	orotidine 5'-phosphate decarboxylase	F	293	FRAAL5233	Francci3_3197	Franean1_1711	FraEuI1c_1683
FsymDg_3334	AAA ATPase	L	526	FRAAL5255	Francci3_3217	Franean1_1691	FraEuI1c_1661
FsymDg_3567	transcriptional regulator CdaR	KT	428	FRAAL5667	Francci3_3480	Franean1_1266	FraEuI1c_1189
FsymDg_3635	riboflavin biosynthesis protein RibF	H	308	FRAAL5755	Francci3_3557	Franean1_1187	FraEuI1c_1107
FsymDg_3659	ribosome-recycling factor	J	185	FRAAL5778	Francci3_3579	Franean1_1164	FraEuI1c_1083
FsymDg_3670	ribonuclease H	L	242	FRAAL5787	Francci3_3588	Franean1_1154	FraEuI1c_1073
FsymDg_3676	30S ribosomal protein S16	J	152	FRAAL5792	Francci3_3594	Franean1_1148	FraEuI1c_1067
FsymDg_3704	polyphosphate kinase	P	732	FRAAL5826	Francci3_3618	Franean1_1116	FraEuI1c_1039
FsymDg_3753	branched-chain amino acid aminotransferase	EH	309	FRAAL5842	Francci3_3631	Franean1_1099	FraEuI1c_1024
FsymDg_3785	electron transfer flavoprotein subunit alpha/beta	C	262	FRAAL5878	Francci3_3659	Franean1_1074	FraEuI1c_0987
FsymDg_3829	hypothetical protein	S	169	FRAAL5916	Francci3_3693	Franean1_1038	FraEuI1c_0953
FsymDg_3898	ATP-dependent DNA helicase PcrA	L	822	FRAAL1152	Francci3_0647	Franean1_5987	FraEuI1c_6180
FsymDg_3920	hypothetical protein	R	204	FRAAL1127	Francci3_0626	Franean1_6009	FraEuI1c_6187
FsymDg_3922	alanine racemase	M	442	FRAAL1122	Francci3_0622	Franean1_6011	FraEuI1c_6190
FsymDg_4002	NADH-quinone oxidoreductase subunit F	C	442	FRAAL1037	Francci3_0543	Franean1_6089	FraEuI1c_6269
FsymDg_4066	winged helix family two component transcriptional regulator	TK	226	FRAAL0967	Francci3_0471	Franean1_6145	FraEuI1c_6323
FsymDg_4073	hypothetical protein	-	450	FRAAL0962	Francci3_0466	Franean1_6151	FraEuI1c_6330
FsymDg_4096	winged helix family two component transcriptional regulator	TK	263	FRAAL6531	Francci3_4261	Franean1_0356	FraEuI1c_0369
FsymDg_4176	ApbE family lipoprotein	H	299	FRAAL0551	Francci3_0233	Franean1_6589	FraEuI1c_4039
FsymDg_4178	ferric reductase domain-containing protein	P	452	FRAAL0548	Francci3_0231	Franean1_6591	FraEuI1c_4037
FsymDg_4242	EmrB/QacA subfamily drug resistance transporter	G	549	FRAAL1973	Francci3_1244	Franean1_3660	FraEuI1c_5721
FsymDg_4248	phosphonate-transporting ATPase	E	251	FRAAL5713	Francci3_3519	Franean1_1225	FraEuI1c_4294
FsymDg_4250	polar amino acid ABC transporter inner membrane subunit	E	216	FRAAL5715	Francci3_3521	Franean1_1223	FraEuI1c_4296
FsymDg_4323	transcription factor WhiB	-	118	FRAAL6548	Francci3_4278	Franean1_0336	FraEuI1c_0345
FsymDg_4409	protein serine/threonine phosphatase	T	572	FRAAL6686	Francci3_4386	Franean1_0188	FraEuI1c_0149
FsymDg_4423	putative integral membrane protein	S	651	FRAAL6690	Francci3_4387	Franean1_0186	FraEuI1c_0148
FsymDg_4447	helicase domain-containing protein	KL	548	FRAAL6703	Francci3_4400	Franean1_0173	FraEuI1c_0121
FsymDg_4503	hypothetical protein	R	262	FRAAL6842	Francci3_4513	Franean1_7302	FraEuI1c_7154
FsymDg_4507	antibiotic biosynthesis monooxygenase	S	116	FRAAL6846	Francci3_4517	Franean1_7307	FraEuI1c_7158
FsymDg_4547	ribosomal RNA small subunit methyltransferase G	M	245	FRAAL6878	Francci3_4542	Franean1_7334	FraEuI1c_7200

## Sheet: eul1c
Table S1 :Secretory protein genes of Frankia Eul1c belonging to core genome
Frankia Eul1c	Annotation	COG	AA Seq Length	ortholog in Frankia ACN14a	ortholog in Frankia DG	ortholog in Frankia CCI3	ortholog in Frankia EAN1pec
FraEuI1c_0085	penicillin-binding protein transpeptidase	M	487	FRAAL6753	FsymDg_0176	Francci3_4434	Franean1_0136
FraEuI1c_0090	hypothetical protein		248	FRAAL6747	FsymDg_0165	Francci3_4424	Franean1_0142
FraEuI1c_0107	SEC-C motif domain protein	S	359	FRAAL6720	FsymDg_0146	Francci3_4413	Franean1_0161
FraEuI1c_0141	hypothetical protein		210	FRAAL6696	FsymDg_4428	Francci3_4393	Franean1_0180
FraEuI1c_0149	protein serine/threonine phosphatase	T	475	FRAAL6686	FsymDg_4409	Francci3_4386	Franean1_0188
FraEuI1c_0206	NAD-dependent epimerase/dehydratase	M G	411	FRAAL6652	FsymDg_0612	Francci3_4361	Franean1_0220
FraEuI1c_0365	phosphate ABC transporter substrate-binding protein	P	371	FRAAL6535	FsymDg_4100	Francci3_4265	Franean1_0352
FraEuI1c_0378	lipoprotein	S	248	FRAAL6527	FsymDg_4283	Francci3_4257	Franean1_0360
FraEuI1c_0542	molybdenum cofactor synthesis domain-containing protein	H	430	FRAAL6396	FsymDg_4132	Francci3_4039	Franean1_0689
FraEuI1c_0544	molybdenum cofactor synthesis domain-containing protein	H	183	FRAAL6394	FsymDg_4134	Francci3_4037	Franean1_0691
FraEuI1c_0593	NAD-dependent epimerase/dehydratase	G M	319	FRAAL5747	FsymDg_3915	Francci3_3551	Franean1_1674
FraEuI1c_0619	UDP-N-acetylglucosamine pyrophosphorylase	M	527	FRAAL6282	FsymDg_0741	Francci3_3961	Franean1_0770
FraEuI1c_0653	septum formation initiator	D	125	FRAAL6232	FsymDg_0756	Francci3_3922	Franean1_0808
FraEuI1c_0699	hypothetical protein		157	FRAAL6142	FsymDg_0826	Francci3_3873	Franean1_0856
FraEuI1c_0718	DivIVA domain-containing protein		136	FRAAL6097	FsymDg_0849	Francci3_3838	Franean1_0878
FraEuI1c_0775	PDZ/DHR/GLGF domain-containing protein	T	346	FRAAL6029	FsymDg_0935	Francci3_3783	Franean1_0943
FraEuI1c_0931	glycosyl transferase, family 4, conserved region	M	381	FRAAL5941	FsymDg_3852	Francci3_3716	Franean1_1014
FraEuI1c_0932	hypothetical protein		175	FRAAL5940	FsymDg_3851	Francci3_3715	Franean1_1015
FraEuI1c_0949	UDP-N-acetylglucosamine 1-carboxyvinyltransferase	M	419	FRAAL5925	FsymDg_3840	Francci3_3700	Franean1_1030
FraEuI1c_1014	penicillin-binding protein transpeptidase	M	631	FRAAL5852	FsymDg_3767	Francci3_3641	Franean1_1089
FraEuI1c_1097	hypothetical protein		172	FRAAL5766	FsymDg_3647	Francci3_3567	Franean1_1177
FraEuI1c_1140	metal dependent phosphohydrolase	R	564	FRAAL5717	FsymDg_3608	Francci3_3523	Franean1_1221
FraEuI1c_1190	Lytic transglycosylase catalytic	M	181	FRAAL5665	FsymDg_3566	Francci3_3478	Franean1_1267
FraEuI1c_1663	hypothetical protein		95	FRAAL5253	FsymDg_3332	Francci3_3215	Franean1_1693
FraEuI1c_1733	hypothetical protein		306	FRAAL5177	FsymDg_3247	Francci3_3155	Franean1_1756
FraEuI1c_1781	quinolinate synthetase complex subunit A	H	396	FRAAL5128	FsymDg_3198	Francci3_3122	Franean1_1796
FraEuI1c_2291	protoporphyrinogen oxidase	H	477	FRAAL2102	FsymDg_1824	Francci3_1335	Franean1_5174
FraEuI1c_2316	cell wall hydrolase/autolysin	M	299	FRAAL2125	FsymDg_2566	Francci3_1357	Franean1_5160
FraEuI1c_2332	protein-export membrane protein SecD	U	604	FRAAL2144	FsymDg_2547	Francci3_1373	Franean1_5142
FraEuI1c_2333	protein-export membrane protein SecF	U	400	FRAAL2145	FsymDg_2546	Francci3_1374	Franean1_5141
FraEuI1c_2374	UDP-N-acetylglucosamine-N-acetylmuramyl- (pentapeptide) pyrophosphoryl-undecaprenol N- acetylglucosamine transferase	M	376	FRAAL2196	FsymDg_3103	Francci3_1415	Franean1_5098
FraEuI1c_3033	transglycosylase-like domain protein		128	FRAAL6515	FsymDg_3503	Francci3_4245	Franean1_6585
FraEuI1c_3094	family 5 extracellular solute-binding protein	E	548	FRAAL0339	FsymDg_2469	Francci3_2115	Franean1_3479
FraEuI1c_3643	NAD(P)H dehydrogenase (quinone)	I	211	FRAAL1130	FsymDg_1154	Francci3_0629	Franean1_6004
FraEuI1c_3742	twin-arginine translocation protein, TatA/E family subunit	U	83	FRAAL2883	FsymDg_2211	Francci3_2607	Franean1_4869
FraEuI1c_3745	FKBP-type peptidylprolyl isomerase	O	222	FRAAL2879	FsymDg_2219	Francci3_2611	Franean1_4873
FraEuI1c_3755	hypothetical protein	C	106	FRAAL2868	FsymDg_2228	Francci3_2631	Franean1_4883
FraEuI1c_3760	hypothetical protein	Q	854	FRAAL2863	FsymDg_2233	Francci3_2636	Franean1_4888
FraEuI1c_3761	hypothetical protein	R	283	FRAAL2860	FsymDg_2274	Francci3_2640	Franean1_4890
FraEuI1c_3769	hypothetical protein		563	FRAAL2850	FsymDg_2266	Francci3_2648	Franean1_4897
FraEuI1c_3800	polysaccharide deacetylase	G	266	FRAAL1746	FsymDg_1442	Francci3_1037	Franean1_5514
FraEuI1c_3866	integral membrane sensor signal transduction histidine kinase	T	467	FRAAL0672	FsymDg_0578	Francci3_0309	Franean1_6508
FraEuI1c_4295	family 3 extracellular solute-binding protein	E T	311	FRAAL5714	FsymDg_4249	Francci3_3520	Franean1_1224
FraEuI1c_4296	polar amino acid ABC transporter inner membrane protein	E	214	FRAAL5715	FsymDg_4250	Francci3_3521	Franean1_1223
FraEuI1c_4741	hypothetical protein	S	124	FRAAL0785	FsymDg_0380	Francci3_0376	Franean1_6422
FraEuI1c_4745	hypothetical protein		426	FRAAL4381	FsymDg_0912	Francci3_2846	Franean1_3679
FraEuI1c_4786	hypothetical protein		213	FRAAL4497	FsymDg_3010	Francci3_1916	Franean1_2287
FraEuI1c_4800	ErfK/YbiS/YcfS/YnhG family protein	S	451	FRAAL4507	FsymDg_1783	Francci3_1911	Franean1_2244
FraEuI1c_4808	hypothetical protein		262	FRAAL4514	FsymDg_1774	Francci3_1904	Franean1_2236
FraEuI1c_4863	protoheme IX farnesyltransferase	O	395	FRAAL4572	FsymDg_1708	Francci3_1649	Franean1_2075
FraEuI1c_4870	family 5 extracellular solute-binding protein	E	579	FRAAL4583	FsymDg_1702	Francci3_1641	Franean1_2067
FraEuI1c_4927	cell envelope-related transcriptional attenuator	K	513	FRAAL1225	FsymDg_1036	Francci3_0711	Franean1_5903
FraEuI1c_4969	prolipoprotein diacylglyceryl transferase	M	335	FRAAL4966	FsymDg_2815	Francci3_3014	Franean1_1934
FraEuI1c_4971	tryptophan synthase subunit beta	E	430	FRAAL4968	FsymDg_2817	Francci3_3016	Franean1_1932
FraEuI1c_4973	Trp biosynthesis associated, transmembrane protein, Oprn/Chp		224	FRAAL4971	FsymDg_2819	Francci3_3019	Franean1_1929
FraEuI1c_5134	mechanosensitive ion channel MscS	M	444	FRAAL1849	FsymDg_1487	Francci3_1154	Franean1_5312
FraEuI1c_5860	NAD-dependent epimerase/dehydratase	M	339	FRAAL1490	FsymDg_1231	Francci3_0857	Franean1_5661
FraEuI1c_5865	Leu/Ile/Val/Thr-binding protein ; signal peptide	E	453	FRAAL1482	FsymDg_1225	Francci3_0852	Franean1_5667
FraEuI1c_5919	squalene-associated FAD-dependent desaturase	S	542	FRAAL1430	FsymDg_1168	Francci3_0821	Franean1_5715
FraEuI1c_6025	hypothetical protein		147	FRAAL1324	FsymDg_1125	Francci3_0784	Franean1_5821
FraEuI1c_6028	type II secretion system F	U	323	FRAAL1321	FsymDg_1122	Francci3_0781	Franean1_5824
FraEuI1c_6029	type II secretion system F	U	285	FRAAL1320	FsymDg_1121	Francci3_0780	Franean1_5825
FraEuI1c_6051	hypothetical protein	R	442	FRAAL1297	FsymDg_1099	Francci3_0758	Franean1_5847
FraEuI1c_6058	peptidoglycan glycosyltransferase	M	778	FRAAL1281	FsymDg_1094	Francci3_0754	Franean1_5853
FraEuI1c_6254	peptidase M48 Ste24p	O	287	FRAAL1053	FsymDg_3988	Francci3_0557	Franean1_6075
FraEuI1c_6262	proton-translocating NADH-quinone oxidoreductase chain M	C	519	FRAAL1044	FsymDg_3995	Francci3_0550	Franean1_6082
FraEuI1c_6263	proton-translocating NADH-quinone oxidoreductase chain L	C P	653	FRAAL1043	FsymDg_3996	Francci3_0549	Franean1_6083
FraEuI1c_6264	NADH-ubiquinone oxidoreductase chain 4L	C	99	FRAAL1042	FsymDg_3997	Francci3_0548	Franean1_6084
FraEuI1c_6300	Redoxin domain-containing protein	O C	215	FRAAL1001	FsymDg_4034	Francci3_0510	Franean1_6120
FraEuI1c_6317	NAD-dependent epimerase/dehydratase	G M	346	FRAAL0977	FsymDg_4059	Francci3_0479	Franean1_6137
FraEuI1c_6332	extracellular solute-binding protein	G	473	FRAAL0960	FsymDg_4074	Francci3_0464	Franean1_6153
FraEuI1c_6346	hypothetical protein		140	FRAAL0942	FsymDg_4089	Francci3_0448	Franean1_6170
FraEuI1c_6356	mycothiol biosynthesis acetyltransferase	R	325	FRAAL0935	FsymDg_4095	Francci3_0442	Franean1_6177
FraEuI1c_6379	NLP/P60 protein	M	413	FRAAL0907	FsymDg_0092	Francci3_0423	Franean1_6205
FraEuI1c_6704	peptidoglycan-binding domain 1 protein	M	226	FRAAL4924	FsymDg_2437	Francci3_2988	Franean1_2508
FraEuI1c_6769	ABC transporter	E	304	FRAAL0728	FsymDg_1410	Francci3_0344	Franean1_2040
FraEuI1c_6772	extracellular ligand-binding receptor	E	391	FRAAL0725	FsymDg_1406	Francci3_0341	Franean1_6474
FraEuI1c_6834	hypothetical protein	Q	212	FRAAL0639	FsymDg_4349	Francci3_0284	Franean1_6529
FraEuI1c_6836	hypothetical protein	M	433	FRAAL0637	FsymDg_4352	Francci3_0282	Franean1_6531
FraEuI1c_6869	hypothetical protein		166	FRAAL0608	FsymDg_0590	Francci3_0265	Franean1_6568
FraEuI1c_6903	hypothetical protein		326	FRAAL0510	FsymDg_4184	Francci3_0226	Franean1_6654
FraEuI1c_7016	protein serine/threonine phosphatase	T K	452	FRAAL0362	FsymDg_4193	Francci3_0174	Franean1_6901
FraEuI1c_7020	molybdenum ABC transporter periplasmic molybdate-binding protein	P	268	FRAAL3835	FsymDg_1458	Francci3_2405	Franean1_2274
FraEuI1c_7098	ErfK/YbiS/YcfS/YnhG family protein	S	254	FRAAL0103	FsymDg_0248	Francci3_0076	Franean1_7232
FraEuI1c_7100	hydrolase/esterase LpqP	Q	382	FRAAL0098	FsymDg_0243	Francci3_0072	Franean1_7236
FraEuI1c_7108	nuclear export factor GLE1	S	247	FRAAL0091	FsymDg_4457	Francci3_4175	Franean1_7242
FraEuI1c_7112	hypothetical protein		119	FRAAL0086	FsymDg_4459	Francci3_0066	Franean1_7248
FraEuI1c_7144	hypothetical protein		263	FRAAL0038	FsymDg_4490	Francci3_0037	Franean1_7295
FraEuI1c_7196	cell wall hydrolase/autolysin	M	371	FRAAL6874	FsymDg_4543	Francci3_4538	Franean1_7330

## Sheet: M.tub
Table S1 : Secretory protein genes of M.tuberculosis belonging to core genome
M.tuberculosis (Locus tag)	GenBank Accession	Annotation	AA Seq Length	COG	Ortholog in M.leprae	Ortholog in M.ulcerans	Ortholog in M.vanbaalenii	M.smegmatis
MT0180	NP_334586	virulence factor mce family protein	506	Q	ML2591	MUL_1064	Mvan_0136	MSMEG_0136
MT0209	NP_334616	hypothetical protein	182		ML2614	MUL_1089	Mvan_0185	MSMEG_0235
MT0495	NP_334904	hypothetical protein	181		ML2452	MUL_4545	Mvan_0810	MSMEG_0921
MT0548	NP_334957	hypothetical protein	216	C O	ML2412	MUL_0625	Mvan_3710	MSMEG_0971
MT0549	NP_334958	cytochrome c biogenesis protein, putative	259	O	ML2411	MUL_0626	Mvan_0867	MSMEG_0972
MT0550	NP_334959	hypothetical protein	529	O	ML2410	MUL_0627	Mvan_0868	MSMEG_0973
MT3433	NP_337962	penicillin-binding protein, putative	405	M	ML0691	MUL_1445	Mvan_1562	MSMEG_1661
MT3342	NP_337870	hypothetical protein	587		ML0775	MUL_2580	Mvan_1754	MSMEG_1876
MT3086	NP_337601	lipoprotein, putative	373	G	ML1699	MUL_1943	Mvan_2119	MSMEG_2369
MT2933	NP_337444	penicillin-binding protein, putative	618	M	ML1577	MUL_2089	Mvan_2266	MSMEG_2584
MT2842	NP_337347	hypothetical protein	157		ML1526	MUL_2165	Mvan_2375	MSMEG_2665
MT2662	NP_337161	bacterial extracellular solute-binding protein, family 5	557	E	ML0489	MUL_1727	Mvan_2585	MSMEG_2963
MT1455	NP_335906	lipoprotein, 27 kDa	239		ML0557	MUL_1807	Mvan_2692	MSMEG_3070
MT2196	NP_336666	lipoprotein, putative	358		ML1295	MUL_2368	Mvan_3485	MSMEG_4196
MT2227	NP_336698	hypothetical protein	241		ML0902	MUL_3514	Mvan_3535	MSMEG_4239
MT2245	NP_336717	NLP/P60 family protein	404	M	ML0885	MUL_3545	Mvan_3552	MSMEG_4256
MT2281	NP_336752	proteinase	520		ML1632	MUL_1334	Mvan_3599	MSMEG_4295
MT2594	NP_337087	hypothetical protein	408	S	ML0426	MUL_3804	Mvan_4102	MSMEG_4745
MT1335	NP_335783	homoserine kinase	316	E	ML1131	MUL_3968	Mvan_4346	MSMEG_4955
MT1319	NP_335766	peptide ABC transporter, permease protein	291	E P	ML1123	MUL_4000	Mvan_4431	MSMEG_4996
MT1312	NP_335758	hypothetical protein	190		ML1115	MUL_4009	Mvan_4439	MSMEG_5007
MT1281	NP_335726	lipoprotein, putative	286	M	ML1093	MUL_4502	Mvan_4480	MSMEG_5054
MT1203	NP_335646	lipoprotein, putative	635	E	ML1497	MUL_1010	Mvan_4539	MSMEG_5130
MT1044	NP_335481	lipoprotein, putative	226		ML0246	MUL_4640	Mvan_4785	MSMEG_5429
MT1010	NP_335444	sensor histidine kinase	504	T	ML0175	MUL_4700	Mvan_4843	MSMEG_5487
MT0892.1	NP_335320	hypothetical protein	129	S	ML2148	MUL_0280	Mvan_5046	MSMEG_5697
MT3699	NP_338243	hypothetical protein	438	V	ML1923	MUL_4168	Mvan_5353	MSMEG_6087
MT3808	NP_338361	hypothetical protein	214		ML2320	MUL_4290	Mvan_5487	MSMEG_6251
MT3861	NP_338411	prephenate dehydrogenase	323	E	ML2472	MUL_4372	Mvan_5596	MSMEG_6330
MT3910	NP_338462	esterase, putative	310	R	ML0098	MUL_4986	Mvan_5644	MSMEG_6396
MT2802.1	NP_337307	hypothetical protein	180		ML0990	MUL_3377	Mvan_2430	MSMEG_2730

## Sheet: M.lep
Table S1 : Secretory protein genes of M. leprae belonging to core genome
M.lepare (Locus tag)	Annotation	AA Seq Length	COG	Ortholog in M.tuberculosis	Ortholog in M.ulcerans	Ortholog in M.vanbaalenii	Ortholog in M.smegmatis
ML0097	antigen 85A, mycolytransferase	330	R	MT3911	MUL_4987	Mvan_1902	MSMEG_2078
ML0098	antigen 85C, mycolyltransferase	301	R	MT3910	MUL_4986	Mvan_5644	MSMEG_6396
ML0175	putative two-component system sensor kinase	519	T	MT1010	MUL_4700	Mvan_4843	MSMEG_5487
ML0176	possible secreted serine protease	382	O	MT1011	MUL_4699	Mvan_4842	MSMEG_5486
ML0310	putative CDP-diacylglycerol-serine o-phosphatidyltransferase	300	I	MT0452	MUL_1385	Mvan_0750	MSMEG_0860
ML0454	putative phosphatidyltransferase	239	I	MT2687	MUL_3254	Mvan_2560	MSMEG_2933
ML0489	putative lipoprotein	555	E	MT2662	MUL_1727	Mvan_2585	MSMEG_2963
ML0492	putative peptidyl-prolyl cis-trans isomerase	295	O	MT2659	MUL_1730	Mvan_2588	MSMEG_2974
ML0557	putative lipoprotein	238		MT1455	MUL_1807	Mvan_2692	MSMEG_3070
ML0643	putative secreted protein	340	T	MT3286	MUL_2506	Mvan_1813	MSMEG_1958
ML0691	putative D-alanyl-D-alanine carboxypeptidase	411	M	MT3433	MUL_1445	Mvan_1562	MSMEG_1661
ML0885	putative secreted protein	374	M	MT2245	MUL_3545	Mvan_3552	MSMEG_4256
ML0902	probable lipoprotein	239		MT2227	MUL_3514	Mvan_3535	MSMEG_4239
ML1093	lipoprotein	285	M	MT1281	MUL_4502	Mvan_4480	MSMEG_5054
ML1116	lipoprotein	187		MT1312.1	MUL_4008	Mvan_4438	MSMEG_5005
ML1121	probable extracellular solute-binding dependent transport lipoprotein.	557	E	MT1317	MUL_4002	Mvan_4433	MSMEG_4999
ML1362	possible conserved secreted protein	317		MT1737	MUL_1687	Mvan_3284	MSMEG_3747
ML1526	hypothetical protein	160		MT2842	MUL_2165	Mvan_2375	MSMEG_2665
ML1577	probable penicillin binding protein	608	M	MT2933	MUL_2089	Mvan_2266	MSMEG_2584
ML1632	possible hydrolase	511		MT2281	MUL_1334	Mvan_3599	MSMEG_4295
ML1699	putative lipoprotein	372	G	MT3086	MUL_1943	Mvan_2119	MSMEG_2369
ML1812	putative exported p60 protein homologue	479	M	MT1524	MUL_1486	Mvan_3656	MSMEG_3145
ML1918	hypothetical protein	263		MT3693	MUL_4163	Mvan_5344	MSMEG_6081
ML1923	probale secreted protein	454	V	MT3699	MUL_4168	Mvan_5353	MSMEG_6087
ML2023	putative secreted protein	134		MT1941	MUL_1140	Mvan_2504	MSMEG_3686
ML2030	hypothetical protein	157		MT1932	MUL_2975	Mvan_3961	MSMEG_4640
ML2300	hypothetical protein	215	C O	MT3774	MUL_4247	Mvan_5432	MSMEG_6186
ML2320	hypothetical protein	215		MT3808	MUL_4290	Mvan_5487	MSMEG_6251
ML2377	conserved small membrane protein	154		MT0467	MUL_0758	Mvan_3834	MSMEG_0380
ML2446	possible lipoprotein	441	S	MT0501	MUL_4553	Mvan_0824	MSMEG_0929
ML2569	putative secreted glycosyl hydrolase	387	G	MT0251	MUL_1162	Mvan_0256	MSMEG_0361
ML2591	putative secreted protein	519	Q	MT0180	MUL_1064	Mvan_0136	MSMEG_0136
ML2664	possible secreted protein	251	S	MT0125	MUL_4806	Mvan_3019	MSMEG_3528

## Sheet: M.ulc
Table S1 : Secretory protein genes of M. ulcerans belonging to core genome
M.ulcerans(Locus tag)	GenBank Accession	Annotation	AA Seq Length	COG	Ortholog in M.tuberculosis	Ortholog in M.leprae	Ortholog in M.vanbaalenii	Ortholog in M.smegmatis
MUL_1064	YP_905129	MCE-family protein Mce1C	521	Q	MT0180	ML2591	Mvan_0136	MSMEG_0136
MUL_1162	YP_905212	lipoprotein LpqI	397	G	MT0251	ML2569	Mvan_0256	MSMEG_0361
MUL_0758	YP_904874	transmembrane proteinm, MmpS5	142		MT0467	ML2377	Mvan_3834	MSMEG_0380
MUL_1213	YP_905259	membrane-anchored mycosin MycP3	474	O	MT0304	ML2528	Mvan_0421	MSMEG_0624
MUL_1385	YP_905401	CDP-diacylglycerol--serine o- phosphatidyltransferase PssA	291	I	MT0452	ML0310	Mvan_0750	MSMEG_0860
MUL_4545	YP_907972	hypothetical protein	160		MT0495	ML2452	Mvan_0810	MSMEG_0921
MUL_4559	YP_907984	two component sensor histidine kinase SenX3	406	T	MT0509	ML2440	Mvan_0830	MSMEG_0936
MUL_0625	YP_904762	thioredoxin protein (thiol-disulfide interchange protein)	205	C O	MT0548	ML2412	Mvan_3710	MSMEG_0971
MUL_0626	YP_904763	cytochrome C-type biogenesis protein, CcsA	263	O	MT0549	ML2411	Mvan_0867	MSMEG_0972
MUL_1445	YP_905448	penicillin-binding protein DacC	415	M	MT3433	ML0691	Mvan_1562	MSMEG_1661
MUL_2580	YP_906389	lipoprotein LpqB	586		MT3342	ML0775	Mvan_1754	MSMEG_1876
MUL_2506	YP_906320	serine protease	340	T	MT3286	ML0643	Mvan_1813	MSMEG_1958
MUL_4987	YP_908336	secreted antigen 85-A FbpA	337	R	MT3911	ML0097	Mvan_1902	MSMEG_2078
MUL_2429	YP_906252	hypothetical protein	111		MT3222	ML0663	Mvan_1909	MSMEG_2084
MUL_2089	YP_905989	penicillin-binding lipoprotein	604	M	MT2933	ML1577	Mvan_2266	MSMEG_2584
MUL_2165	YP_906049	hypothetical protein	154		MT2842	ML1526	Mvan_2375	MSMEG_2665
MUL_1763	YP_905714	transmembrane protein	252		MT2611	ML0520	Mvan_2649	MSMEG_3032
MUL_1807	YP_905754	lipoprotein LprG	236		MT1455	ML0557	Mvan_2692	MSMEG_3070
MUL_1486	YP_905479	cell wall-associated hydrolase	469	M	MT1524	ML1812	Mvan_3656	MSMEG_3145
MUL_4806	YP_908188	hypothetical protein	241	S	MT0125	ML2664	Mvan_3019	MSMEG_3528
MUL_1140	YP_905191	hypothetical protein	137		MT1941	ML2023	Mvan_2504	MSMEG_3686
MUL_2368	YP_906203	lipoprotein LppL	356		MT2196	ML1295	Mvan_3485	MSMEG_4196
MUL_3545	YP_907164	hypothetical protein	388	M	MT2245	ML0885	Mvan_3552	MSMEG_4256
MUL_1334	YP_905359	exported protease	522		MT2281	ML1632	Mvan_3599	MSMEG_4295
MUL_3661	YP_907261	sulfate-binding lipoprotein SubI	349	P	MT2471	ML0615	Mvan_3875	MSMEG_4533
MUL_2975	YP_906706	resuscitation-promoting factor-like protein	146		MT1932	ML2030	Mvan_3961	MSMEG_4640
MUL_3804	YP_907375	lipoprotein LppS	400	S	MT2594	ML0426	Mvan_4102	MSMEG_4745
MUL_4008	YP_907540	lipoprotein LprC	192		MT1312.1	ML1116	Mvan_4438	MSMEG_5005
MUL_4009	YP_907541	lipoprotein LprB	185		MT1312	ML1115	Mvan_4439	MSMEG_5007
MUL_4010	YP_907542	transmembrane ATP-binding protein ABC transporter	579	V	MT1311	ML1114	Mvan_4440	MSMEG_5008
MUL_4502	YP_907939	lipoprotein LpqZ	283	M	MT1281	ML1093	Mvan_4480	MSMEG_5054
MUL_4512	YP_907947	sugar-transport integral membrane protein ABC transporter SugA	345	G	MT1274	ML1087	Mvan_2543	MSMEG_5060
MUL_1010	YP_905093	lipoprotein LpqW	632	E	MT1203	ML1497	Mvan_4539	MSMEG_5130
MUL_4640	YP_908053	lipoprotein LpqT	218		MT1044	ML0246	Mvan_4785	MSMEG_5429
MUL_4700	YP_908103	two component sensor kinase MprB	511	T	MT1010	ML0175	Mvan_4843	MSMEG_5487
MUL_0280	YP_904486	hypothetical protein	134	S	MT0892.1	ML2148	Mvan_5046	MSMEG_5697
MUL_4168	YP_907677	lipoprotein LpqF	437	V	MT3699	ML1923	Mvan_5353	MSMEG_6087
MUL_4290	YP_907778	hypothetical protein	232		MT3808	ML2320	Mvan_5487	MSMEG_6251
MUL_4986	YP_908335	secreted Mpt51/Mpb51 antigen protein FbpD	305	R	MT3910	ML0098	Mvan_5644	MSMEG_6396
MUL_5062	YP_908396	hypothetical protein	783		MT4028	ML2699	Mvan_6063	MSMEG_6928
MUL_1687	YP_905647	hypothetical protein	317		MT1737	ML1362	Mvan_3284	MSMEG_3747

## Sheet: M.van
Table S1 : Secretory protein genes of M. vanbaalenii belonging to core genome
M.vanbaalenii (Locus tag)	GenBank Accession	Annotation	AA Seq Length	COG	Ortholog in M.tuberculosis	Ortholog in M.leprae	Ortholog in M.ulcerans	Ortholog in M.smegmatis
Mvan_0256	YP_951111	Beta-N-acetylhexosaminidase	400	G	MT0251	ML2569	MUL_1162	MSMEG_0361
Mvan_3834	YP_954621	hypothetical protein	139		MT0467	ML2377	MUL_0758	MSMEG_0380
Mvan_0421	YP_951275	peptidase S8 and S53, subtilisin, kexin, sedolisin	453	O	MT0304	ML2528	MUL_1213	MSMEG_0624
Mvan_0734	YP_951578	putative tuberculin related peptide	152		MT0446	ML1926	MUL_1378	MSMEG_0834
Mvan_0750	YP_951594	CDP-diacylglycerol--serine O-phosphatidyltransferase	283	I	MT0452	ML0310	MUL_1385	MSMEG_0860
Mvan_0810	YP_951654	conserved hypothetical protein	136		MT0495	ML2452	MUL_4545	MSMEG_0921
Mvan_0830	YP_951674	histidine kinase	401	T	MT0509	ML2440	MUL_4559	MSMEG_0936
Mvan_3710	YP_954501	Redoxin domain protein	218	C O	MT0548	ML2412	MUL_0625	MSMEG_0971
Mvan_1562	YP_952398	Serine-type D-Ala-D-Ala carboxypeptidase	403	M	MT3433	ML0691	MUL_1445	MSMEG_1661
Mvan_1754	YP_952583	LpqB	585		MT3342	ML0775	MUL_2580	MSMEG_1876
Mvan_1902	YP_952728	putative esterase	324	R	MT3911	ML0097	MUL_4987	MSMEG_2078
Mvan_2163	YP_952984	conserved hypothetical protein	257	O	MT3047	ML1667	MUL_1990	MSMEG_2410
Mvan_2585	YP_953399	extracellular solute-binding protein, family 5	548	E	MT2662	ML0489	MUL_1727	MSMEG_2963
Mvan_2649	YP_953463	conserved hypothetical protein	202		MT2611	ML0520	MUL_1763	MSMEG_3032
Mvan_2692	YP_953505	protein of unknown function DUF1396	234		MT1455	ML0557	MUL_1807	MSMEG_3070
Mvan_3656	YP_954450	NLP/P60 protein	469	M	MT1524	ML1812	MUL_1486	MSMEG_3145
Mvan_2828	YP_953641	ABC transporter, transmembrane region, type 1	520	C O	MT1657	ML1282	MUL_1602	MSMEG_3231
Mvan_3019	YP_953828	ErfK/YbiS/YcfS/YnhG family protein	266	S	MT0125	ML2664	MUL_4806	MSMEG_3528
Mvan_2504	YP_953321	conserved hypothetical protein	140		MT1941	ML2023	MUL_1140	MSMEG_3686
Mvan_3485	YP_954286	SMP-30/Gluconolaconase/LRE domain protein	344		MT2196	ML1295	MUL_2368	MSMEG_4196
Mvan_3535	YP_954336	LppM	229		MT2227	ML0902	MUL_3514	MSMEG_4239
Mvan_3552	YP_954353	NLP/P60 protein	378	M	MT2245	ML0885	MUL_3545	MSMEG_4256
Mvan_3558	YP_954358	cytochrome c, class I	273	C	MT2250	ML0881	MUL_3551	MSMEG_4261
Mvan_3564	YP_954364	cytochrome c oxidase, subunit II	344	C	MT2256	ML0875	MUL_3557	MSMEG_4268
Mvan_3599	YP_954397	TAP domain protein	505	R	MT2281	ML1632	MUL_1334	MSMEG_4295
Mvan_3875	YP_954662	sulfate ABC transporter, periplasmic sulfate-binding protein	341	P	MT2471	ML0615	MUL_3661	MSMEG_4533
Mvan_3961	YP_954744	Transglycosylase domain protein	170		MT1932	ML2030	MUL_2975	MSMEG_4640
Mvan_4102	YP_954885	ErfK/YbiS/YcfS/YnhG family protein	406	S	MT2594	ML0426	MUL_3804	MSMEG_4745
Mvan_4438	YP_955220	putative lipoprotein LprC	181		MT1312.1	ML1116	MUL_4008	MSMEG_5005
Mvan_4439	YP_955221	putative lipoprotein LprB	193		MT1312	ML1115	MUL_4009	MSMEG_5007
Mvan_4785	YP_955564	lipoprotein, putative	223		MT1044	ML0246	MUL_4640	MSMEG_5429
Mvan_5046	YP_955824	protein of unknown function DUF307	136	S	MT0892.1	ML2148	MUL_0280	MSMEG_5697
Mvan_5344	YP_956121	conserved hypothetical protein	258		MT3693	ML1918	MUL_4163	MSMEG_6081
Mvan_5353	YP_956130	beta-lactamase	454	V	MT3699	ML1923	MUL_4168	MSMEG_6087
Mvan_5487	YP_956262	conserved hypothetical protein	231		MT3808	ML2320	MUL_4290	MSMEG_6251
Mvan_5596	YP_956367	Prephenate dehydrogenase	325	E	MT3861	ML2472	MUL_4372	MSMEG_6330
Mvan_5602	YP_956373	conserved hypothetical protein	96	S	MT3867	ML2366	MUL_4378	MSMEG_6336
Mvan_5644	YP_956415	putative esterase	295	R	MT3910	ML0098	MUL_4986	MSMEG_6396
Mvan_6063	YP_956821	conserved hypothetical protein	811		MT4028	ML2699	MUL_5062	MSMEG_6928
Mvan_3284	YP_954088	conserved hypothetical protein	313		MT1737	ML1362	MUL_1687	MSMEG_3747

## Sheet: M.smeg
Table S1 : Secretory protein genes of M. smegmatis belonging to core genome
M.smegmatis (Locus tag)	Annotation	AA Seq Length	COG	Ortholog in M.tuberculosis	Ortholog in M.leprae	Ortholog in M.ulcerans	Ortholog in M.vanbaalenii
MSMEG_0136	virulence factor Mce family protein, putative	524	Q	MT0180	ML2591	MUL_1064	Mvan_0136
MSMEG_0361	Glycosyl hydrolase family protein 3	387	G	MT0251	ML2569	MUL_1162	Mvan_0256
MSMEG_0624	subtilase family protein	459	O	MT0304	ML2528	MUL_1213	Mvan_0421
MSMEG_0834	tuberculin related peptide	158		MT0446	ML1926	MUL_1378	Mvan_0734
MSMEG_0860	CDP-diacylglycerol--serine O-phosphatidyltransferase	286	I	MT0452	ML0310	MUL_1385	Mvan_0750
MSMEG_0921	hypothetical protein	134		MT0495	ML2452	MUL_4545	Mvan_0810
MSMEG_0972	cytochrome C biogenesis protein transmembrane region	261	O	MT0549	ML2411	MUL_0626	Mvan_0867
MSMEG_1661	D-alanyl-D-alanine carboxypeptidase	397	M	MT3433	ML0691	MUL_1445	Mvan_1562
MSMEG_1876	LpqB protein	585		MT3342	ML0775	MUL_2580	Mvan_1754
MSMEG_1958	PDZ domain family protein	345	T	MT3286	ML0643	MUL_2506	Mvan_1813
MSMEG_2078	antigen 85-C	325	R	MT3911	ML0097	MUL_4987	Mvan_1902
MSMEG_2584	penicillin-binding protein, putative	606	M	MT2933	ML1577	MUL_2089	Mvan_2266
MSMEG_3686	hypothetical protein	141		MT1941	ML2023	MUL_1140	Mvan_2504
MSMEG_2963	bacterial extracellular solute-binding protein, family protein 5	555	E	MT2662	ML0489	MUL_1727	Mvan_2585
MSMEG_3032	hypothetical protein	191		MT2611	ML0520	MUL_1763	Mvan_2649
MSMEG_3070	LprG protein	236		MT1455	ML0557	MUL_1807	Mvan_2692
MSMEG_3528	ErfK/YbiS/YcfS/YnhG family protein	259	S	MT0125	ML2664	MUL_4806	Mvan_3019
MSMEG_3747		312		MT1737	ML1362	MUL_1687	Mvan_3284
MSMEG_4196	LppL protein	346		MT2196	ML1295	MUL_2368	Mvan_3485
MSMEG_4239	LppM protein	231		MT2227	ML0902	MUL_3514	Mvan_3535
MSMEG_4256	NLP/P60 family protein	381	M	MT2245	ML0885	MUL_3545	Mvan_3552
MSMEG_4261	ubiquinol-cytochrome c reductase cytochrome c subunit	268	C	MT2250	ML0881	MUL_3551	Mvan_3558
MSMEG_4268	cytochrome c oxidase subunit 2	341	C	MT2256	ML0875	MUL_3557	Mvan_3564
MSMEG_3145	secreted cell wall-associated hydrolase	497	M	MT1524	ML1812	MUL_1486	Mvan_3656
MSMEG_0971	hypothetical protein	217	C O	MT0548	ML2412	MUL_0625	Mvan_3710
MSMEG_0380	MmpS4 protein	139		MT0467	ML2377	MUL_0758	Mvan_3834
MSMEG_4533	sulfate-binding protein	349	P	MT2471	ML0615	MUL_3661	Mvan_3875
MSMEG_4640	secreted protein	153		MT1932	ML2030	MUL_2975	Mvan_3961
MSMEG_4745	ErfK/YbiS/YcfS/YnhG family protein	400	S	MT2594	ML0426	MUL_3804	Mvan_4102
MSMEG_5005	LprC protein	186		MT1312.1	ML1116	MUL_4008	Mvan_4438
MSMEG_5054	ABC transporter, quaternary amine uptake transporter (QAT) family protein, substrate-binding protein	280	M	MT1281	ML1093	MUL_4502	Mvan_4480
MSMEG_5130	bacterial extracellular solute-binding protein, family protein 5	627	E	MT1203	ML1497	MUL_1010	Mvan_4539
MSMEG_5546	membrane spanning protein	129	S	MT1954	ML2012	MUL_2924	Mvan_4884
MSMEG_5697	integral membrane protein	136	S	MT0892.1	ML2148	MUL_0280	Mvan_5046
MSMEG_6186	hypothetical protein	215	C O	MT3774	ML2300	MUL_4247	Mvan_5432
MSMEG_6251	hypothetical protein	217		MT3808	ML2320	MUL_4290	Mvan_5487
MSMEG_6396	antigen 85-C	300	R	MT3910	ML0098	MUL_4986	Mvan_5644

[truncated: 5 more sheets: S.coelicolor, S.gris, S.aver, S.soma, S.scab]
