# Supplementary material for: Contrasted evolutionary constraints on secreted and non-secreted proteomes of selected Actinobacteria
Source: BMC Genomics. 2013 Jul 13;14:474. doi: 10.1186/1471-2164-14-474 (PMC3729583; doi:10.1186/1471-2164-14-474)
Supplement: Additional file 2: Table S2 — Average Ka/Ks values for pair-wise genomes comparisons between Frankia, Mycobacterium and Streptomyces. The Ka/Ks was computed for secreted proteins (presence of a peptide leader) and for other proteins, and the difference between the two was analyzed for significance by the Mann–Whitney test. [file 1471-2164-14-474-S2.xlsx]

## Sheet: Sheet3
Table S2: Average Ka/Ks values for pair-wise genome comparisons between Frankia, Mycobacterium and Streptomyces
Genomes	Avg. Ka/Ks (Secreted proteins)	Avg. Ka/Ks (rest of proteins)	Results of Mann-Whitney U Test
Frankia ACN-Eul	0.048	0.0355	Not significant
Frankia ACN-Ean	0.06	0.0399	Not significant
Frankia ACN-CcI	0.081	0.0547	Highly significant at p<0.001
Frankia ACN-DG	0.0736	0.036	Highly significant at p<0.001
Frankia CcI3-DG	0.096	0.037	Highly significant at p<0.001
Frankia CcI3- Ean	0.0675	0.0402	Marginally significant at p<0.05
Frankia CcI3- Eul	0.0351	0.0306	Not significant
Frankia Eul1c-EAN	0.042	0.034	Not significant
Frankia DG- Ean	0.037	0.034	Not significant
Frankia DG- Eul	0.044	0.029	Not significant
M. tuberculosis – M. leprae	0.108	0.074	Highly significant at p<0.001
M. tuberculosis – M. ulcerans	0.096	0.0732	Highly significant at p<0.001
M. tuberculosis – M. smegmatis	0.0316	0.0315	Not significant
M. tuberculosis - M. vanbaalenii	0.0315	0.03	Not significant
M. smegmatis-M. vanbaalenii	0.047	0.037	Not significant
M. leprae – M. ulcerans	0.084	0.071	Highly significant at p<0.001
M. leprae - M. smegmatis	0.026	0.0189	Not significant
M. leprae- M. vanbaalenii	0.0304	0.0288	Not significant
M. ulcerans- M. smegmatis	0.03	0.0258	Not significant
M. ulcerans- M. vanbaalenii	0.0306	0.0273	Not significant
S. coelicolor- S. avermitilis	0.066	0.054	Not significant
S. coelicolor- S. somaliensis	0.05	0.042	Not significant
S. coelicolor- S. griseus	0.0463	0.041	Not significant
S. coelicolor- S. scabiei	0.07	0.052	Highly significant at p<0.001
S. avermitilis- S. somaliensis	0.047	0.036	Not significant
S. avermitilis - S. griseus	0.047	0.04	Not significant
S. avermitilis- S. scabiei	0.08	0.055	Highly significant at p<0.001
S. somaliensis- S. scabiei	0.052	0.036	Highly significant at p<0.001
S. somaliensis- S. griseus	0.043	0.041	Not significant
S. scabiei- S. griseus	0.041	0.038	Not significant
